# Supplementary material for: Cellooligomer/CELLOOLIGOMER RECEPTOR KINASE1 Signaling Exhibits Crosstalk with PAMP-Triggered Immune Responses and Sugar Metabolism in Arabidopsis Roots
Source: Int J Mol Sci. 2024 Mar 19;25(6):3472. doi: 10.3390/ijms25063472 (PMC10970632; doi:10.3390/ijms25063472)
Supplement: Supplementary file 1 [file ijms-25-03472-s001.zip]

Archive with 1 entries (1 files):
- ijms-2910705-supplementary.pdf
